# Supplementary material for: miR-542-5p Attenuates Fibroblast Activation by Targeting Integrin α6 in Silica-Induced Pulmonary Fibrosis
Source: Int J Mol Sci. 2018 Nov 22;19(12):3717. doi: 10.3390/ijms19123717 (PMC6320929; doi:10.3390/ijms19123717)
Supplement: Supplementary file 1 [file ijms-19-03717-s001.zip]

Archive with 4 entries (3 files):
- ijms-370285 sp proof done/
- ijms-370285 sp proof done/Supplementary file 1.pdf
- ijms-370285 sp proof done/Supplementary file 2.pdf
- ijms-370285 sp proof done/Supplementary file 3.pdf
